# Supplementary material for: Human Heart Explant-Derived Extracellular Vesicles: Characterization and Effects on the In Vitro Recellularization of Decellularized Heart Valves
Source: Int J Mol Sci. 2019 Mar 14;20(6):1279. doi: 10.3390/ijms20061279 (PMC6471048; doi:10.3390/ijms20061279)
Supplement: Supplementary file 1 [file ijms-20-01279-s001.zip]

Archive with 2 entries (2 files):
- ijms-450832 supplementary figures.pdf
- ijms-450832 Table S1.xlsx
